# Supplementary material for: How Supportive Care Shapes Women’s Childbirth Satisfaction: A Systematic Review
Source: Healthcare (Basel). 2026 Jul 8;14(14):2041. doi: 10.3390/healthcare14142041 (PMC13409745; doi:10.3390/healthcare14142041)
Supplement: Supplementary file 1 [file healthcare-14-02041-s001.zip]

Archive with 1 entries (1 files):
- healthcare-4364107-supplementary File S1.pdf
